# Supplementary material for: Intraoperative Hypertension Is Associated with Postoperative Acute Kidney Injury after Laparoscopic Surgery
Source: J Pers Med. 2023 Mar 17;13(3):541. doi: 10.3390/jpm13030541 (PMC10058414; doi:10.3390/jpm13030541)
Supplement: Supplementary file 1 [file jpm-13-00541-s001.zip]

Archive with 2 entries (2 files):
- jpm-2274972-supplemantary tables.pdf
- Supplementary Figures.zip
